# Supplementary material for: Chromosomal Type II Toxin–Antitoxin Systems May Enhance Bacterial Fitness of a Hybrid Pathogenic Escherichia coli Strain Under Stress Conditions
Source: Toxins (Basel). 2024 Nov 1;16(11):469. doi: 10.3390/toxins16110469 (PMC11598369; doi:10.3390/toxins16110469)
Supplement: Supplementary file 1 [file toxins-16-00469-s001.zip]

Archive with 6 entries (6 files):
- toxins-3233411-supplementary.pdf
- .DS_Store
- Figure S1.tiff
- Figure S2.tiff
- Figure S3.tiff
- Supplemental Tables.xlsb
